# Supplementary material for: IFIT2 Depletion Promotes Cancer Stem Cell-like Phenotypes in Oral Cancer
Source: Biomedicines. 2023 Mar 14;11(3):896. doi: 10.3390/biomedicines11030896 (PMC10045464; doi:10.3390/biomedicines11030896)
Supplement: Supplementary file 1 [file biomedicines-11-00896-s001.zip]

Archive with 5 entries (4 files):
- SUPLEMENTARY RESULTS/
- SUPLEMENTARY RESULTS/FIGURE S1.pdf
- SUPLEMENTARY RESULTS/FIGURE S2.pdf
- SUPLEMENTARY RESULTS/FIGURE S3.pdf
- SUPLEMENTARY RESULTS/Table S1_KCL.pdf
